# Supplementary material for: Effect of Osimertinib on CTCs and ctDNA in EGFR Mutant Non-Small Cell Lung Cancer Patients: The Prognostic Relevance of Liquid Biopsy
Source: Cancers (Basel). 2022 Mar 19;14(6):1574. doi: 10.3390/cancers14061574 (PMC8946716; doi:10.3390/cancers14061574)
Supplement: Supplementary file 1 [file cancers-14-01574-s001.zip]

Archive with 1 entries (1 files):
- cancers-1601053-supplementary.pdf
